# Supplementary material for: Patient Safety Culture from a Nursing Perspective in a Chilean Hospital
Source: Nurs Rep. 2024 Jun 4;14(2):1439–51. doi: 10.3390/nursrep14020108 (PMC11206771; doi:10.3390/nursrep14020108)
Supplement: Supplementary file 1 [file nursrep-14-00108-s001.zip]

Archive with 1 entries (1 files):
- nursrep-3010923-supplementary.pdf
